# Supplementary material for: Proteomic and Metabolomic Evaluation of Insect- and Herbicide-Resistant Maize Seeds
Source: Metabolites. 2022 Nov 7;12(11):1078. doi: 10.3390/metabo12111078 (PMC9696663; doi:10.3390/metabo12111078)
Supplement: Supplementary file 1 [file metabolites-12-01078-s001.zip]

Archive with 1 entries (1 files):
- metabolites-1989896-supplementary.pdf
